# Supplementary material for: COVID-19 Is a Confounder of Increased Candida Airway Colonisation
Source: Pathogens. 2023 Mar 15;12(3):463. doi: 10.3390/pathogens12030463 (PMC10052038; doi:10.3390/pathogens12030463)
Supplement: Supplementary file 1 [file pathogens-12-00463-s001.zip]

Archive with 9 entries (8 files):
- Fig S1.TIF
- Fig S2.TIF
- Fig S3.TIF
- pathogens-2198696-supplementary/
- pathogens-2198696-supplementary/Fig S1.TIF
- pathogens-2198696-supplementary/Fig S2.TIF
- pathogens-2198696-supplementary/Fig S3.TIF
- pathogens-2198696-supplementary/Table S1.docx
- Table S1.docx
